# Supplementary material for: Novel long non-coding RNAs are specific diagnostic and prognostic markers for prostate cancer
Source: Oncotarget. 2015 Feb 17;6(6):4036–50. doi: 10.18632/oncotarget.2879 (PMC4414171; doi:10.18632/oncotarget.2879)
Supplement: Supplementary file 2 [file oncotarget-06-4036-s002.xlsx]

## Sheet: Sheet1
Supplementary Table 1: List of genomic locations of all EPCATs, as well as involved Affymetrix Human Exon Array transcript cluster IDs.
chromosome	start	stop	name	strand	Transcript cluster IDs
chr1	70017602	70344503	EPCAT1F17	+	2341482;2341488;2341490;2341492;2341502;2341514;2341527
chr1	245025206	245028007	EPCAT1F25	+	2389095;2389099
chr1	234086349	234134199	EPCAT1F86	+	2386045;2386047;2386056;2386063
chr1	193273895	193957636	EPCAT1F273	+	2373069;2373077;2373079;2373081;2373084;2373098;2373114;2373126;
					2373128
chr1	2344254	2693980	EPCAT1F344	+	2316591;4042451;4042453;4042457;4042466;4042468;4042470;4042472;
					4042474;4042477;4042484;4042486;4042488;4042491;4042493;4044909;
					4044902;4044835;4044858;4044900;4044897;4044893;4044891;4044884;
					4044881;4044872;4044829;4042501;4042503;4042505;4042526;4042528;
					4042532;4042534;4042540;4042543;4042546;4042549;4042556;4042558;
					4042563;4042565;4042572;4042576;4042579;4042584;4042586;4042589;
					4042593;4042597;4042600;4042603;4042605;4042611;4042613;4042615;
					4042617;4042619;4042621;4042633;4042638;4042640;4042645;2316789
chr1	241392511	241622324	EPCAT1F392	+	2388035;2388066;2388079
chr1	14434049	14987503	EPCAT1F434	+	2321368;2321400;2321407;2321409;2321411;2321419;2321423;2321434;
					2321581
chr1	59514813	59707599	EPCAT1F514	+	2338430;2338434;2338446;2338481
chr1	1655818	1684475	EPCAT1F655	+	2316137;2316152;2316164
chr1	239711897	239820855	EPCAT1F711	+	2387672;2387685;2387687;2387692;2387696;2387698
chr1	149812468	149895912	EPCAT1F812	+	2357911;2357913;2357947;2357974
chr1	154929581	156220203	EPCAT1F929	+	2360440;2360442;2360450;2360502;2360717;2360927;2360974;2361187;
					2361227;2361436
chr1	51983972	52027298	EPCAT1F983	+	2336081
chr1	145219117	145397935	EPCAT1R219	-	2432482;2432509;2432513;2432558
chr1	203276240	203398337	EPCAT1R276	-	2451673;2451736;2451740;2451742
chr1	143343416	143964441	EPCAT1R343	-	2431561;2431583;2431587;2431589;2431593;2431619;2431881;2432081;
					2432110;2432115;2432124;2432131;2432133;2432135;2432185;4052916;
					2355166
chr1	121484142	121485412	EPCAT1R337	-	4045524
chr1	148556034	148853147	EPCAT1R556	-	2433757;4044293;2433776;2433796;2433798;2433844;2433850
chr1	212615927	212619692	EPCAT1R615	-	2454715
chr1	2626616	2632858	EPCAT1R626	-	4044911
chr1	142633275	142672299	EPCAT1R633	-	2431344;2354876;2431346;2431350;2431354;2431358;2431373;2431379
chr1	232669236	232766454	EPCAT1R669	-	2460918;2460932;2460936;2460938
chr1	167757841	168171337	EPCAT1R757	-	2442783;2442785;2442888;2442892;2442969
chr1	147825448	147931925	EPCAT1R826	-	2433605
chr1	222834201	223413502	EPCAT1R834	-	2457609;4045197;4045226;4045228;4045230;2457620;4045246;2457665;
					2457673;4045276;2457762
chr1	93913095	93914265	EPCAT1R913	-	2423406
chr1	192930119	193060991	EPCAT1R930	-	2449053;2449076
chr1	94982629	95285824	EPCAT1R71	-	2423902;2423905;2423958;2424049
chr2	193017228	193322903	EPCAT2F97	+	2520683;2520703;2520709;2520714
chr2	17157435	17231980	EPCAT2F160	+	2471115;2471119;2471121;2471123
chr2	100166411	100899136	EPCAT2F166	+	2495984;2495994;2496006;2496024;2496078;2496091;2496099;2496104;
					2496111;2496117;2496124;2496128;2496136;2496146;2496152;2496154;
					2496217
chr2	181176177	181750904	EPCAT2F176	+	2518092;2518117;2518119;2518121;2518132;2518134;2518136;2518138;
					2518140;2518142;2518145;2518147;2518149;2518151;2518153
chr2	131176686	132059852	EPCAT2F177	+	2505597;2505603;2505608;2505701;2505820;2505940;2506091;2506095;
					2506097;2506101;2506103;2506105;2506141;2506149;2506151
chr2	210325023	210478367	EPCAT2F325	+	2525613;2525623;2525633;2525639;2525649;2525661;2525676
chr2	123344354	123426162	EPCAT2F344	+	2503773;2503775;2503779;2503781
chr2	41383674	41398712	EPCAT2F383	+	2478483
chr2	236455316	236508532	EPCAT2F455	+	2533904
chr2	165542495	166142558	EPCAT2F102	+	2513332;2513389;2513391;2513395;2513410;2513414;2513418;2513422;
					2513428;2513430;2513432;2513434;2513441;2513454;2513461;2513463;
					2513467;2513469;2513528;2513539;2513541
chr2	166651381	166892912	EPCAT2F651	+	2513644;2513681
chr2	113810957	114472925	EPCAT2F810	+	2501159;2501308;2501370;2501495;2501603;2501674;2501676
chr2	134882600	135127848	EPCAT2F882	+	2507059;2507078
chr2	10929932	11164637	EPCAT2F929	+	2469587;2469616;2469659
chr2	134172998	134397323	EPCAT2R173	-	2577246;2577281;2577287;2577289;2577304
chr2	131183926	131256009	EPCAT2R183	-	2576011;2576036;2576084;2576090;2576092;2576094
chr2	26257322	26359225	EPCAT2R257	-	2545055;2545072;2545074
chr2	181272985	181883307	EPCAT2R709	-	2590284;2590286;2590305;2590307;2590319;2590321;2590337;2590341;
					2590345;2590347;2590350;2590352;2590354;2590358;2590371;2590382;
					2590384;2590386
chr2	186341857	186688349	EPCAT2R341	-	2591071;2591073;2591095;2591099;2591105;2591113
chr2	1456520	1828551	EPCAT2R456	-	2537571;2537577;2467152;2467148;2467051
chr2	100457136	100698056	EPCAT2R457	-	2567060;2567081;2567098;2567104;2567126
chr2	30462223	30721973	EPCAT2R462	-	2546675;2546678;2546752
chr2	65492262	65498367	EPCAT2R492	-	2556736
chr2	132767359	133032723	EPCAT2R722	-	2576758;2576782;2576846
chr2	195774911	195908017	EPCAT2R774	-	2592887;2592891;2592893;2592897;2592899;2592904
chr2	133821513	133845805	EPCAT2R821	-	2577222
chr2	54856354	54893174	EPCAT2R856	-	2553517;2553519;2553521;2553530
chr3	131193040	131868091	EPCAT3F193	+	2642576;2642607;2642618;2642626;2642632;2642636;2642638;2642642;
					2642646;2642664;2642672;2642687;2642692
chr3	2276835	2497308	EPCAT3F276	+	2608084;2608086;2608091;2608096;2608102;2608118
chr3	178321847	178465523	EPCAT3F321	+	2653728;2653735;2653746;2653757;2653759;2653763;2653765;2653773;
					2653775;2653779
chr3	137490789	137499710	EPCAT3F490	+	2644355;2644365
chr3	6532440	6813172	EPCAT3F532	+	2609004;2609013;2609048
chr3	73539864	74090657	EPCAT3F539	+	2629849;2629874;2629876;2629893;2629930
chr3	173658963	173852807	EPCAT3F658	+	2652952;2652971;2652980;2652995;2653012
chr3	80814068	81145692	EPCAT3F793	+	2631133;2631141;2631147;2631149;2631151;2631155;2631178
chr3	53850479	53860334	EPCAT3F850	+	2624538;2624541;2624544;2624546
chr3	3890631	3899739	EPCAT3F890	+	2608330;2608338
chr3	24900165	25333406	EPCAT3F900	+	2614316;2614363;2614448
chr3	17902623	18354961	EPCAT3F902	+	2612985
chr3	47957617	48878979	EPCAT3F957	+	2621520;2621538;2621627;2621749;2621766;2621801;2621813
chr3	17975081	18576473	EPCAT3F975	+	2613020;2613057;2613072;2613080;2613086;2613090;2613096;2613144
chr3	86992008	87095692	EPCAT3F992	+	2631809;2631811;2631817;2631825
chr3	3104322	3110917	EPCAT3R104	-	2660608;2660611;2660613;2660615
chr3	165198434	165290541	EPCAT3R198	-	2703874
chr3	105250408	105301561	EPCAT3R250	-	2687235;2687237;2687245
chr3	41262211	41267043	EPCAT3R262	-	2670463
chr3	43344609	43393432	EPCAT3R344	-	2671079;2671089;2671091;2671093
chr3	197362346	197598315	EPCAT3R362	-	2713534;2713631;2713658
chr3	195414139	195732809	EPCAT3R414	-	2712197;2712209;2712227;2712517;2712526;2712541;2712602
chr3	116476277	117497222	EPCAT3R618	-	2690305;2690308;2690319;2690321;2690324;2690328;2690332;2690345;
					2690351;2690363;2690365;2690367;2690371;2690383;2690390;2690392;
					2690394;2690396;2690400;2690412;2690414;2690418;2690424;2690453;
					2690458;2690462;2690464;2690466;2690471;2690475;2690477;2690481;
					2690485;2690489;2690493;2690498;2690506;2690512;2690514;2690516;
					2690524;2690526;2690529;2690540;2690542;2690544;2690606
chr3	53540677	53825322	EPCAT3R540	-	2676789;2676830;2676832;2676838;2676844;2676850
chr3	49570829	49572581	EPCAT3R570	-	2674552
chr3	80603669	80876489	EPCAT3R522	-	2684069;2684081;2684093;2684096
chr3	174651351	175569613	EPCAT3R756	-	2706045;2706049;2706051;2706055;2706057;2706069;2706071;2706077;
					2706081;2706083;2706093;2706095;2706106;2706114;2706123;2706150;
					2706162;2706164;2706167;2706169
chr3	177761237	178578175	EPCAT3R571	-	2706609;2706622;2706642;2706645;2706647;2706653;2706659;2706689;
					2706714
chr3	4806071	5022070	EPCAT3R806	-	2661121;2661124;2661149;2661157;2661163;2661166;2661172;2661180;
					2661200
chr3	6895012	7220322	EPCAT3R895	-	2661599;2661613;2661622;2661626;2661628;2661640;2661642;2661644;
					2661648;2661652;2661655;2661659;2661661;2661663
chr3	148947163	149034878	EPCAT3R947	-	2700303
chr3	153973337	153976368	EPCAT3R973	-	2701586
chr4	49094365	49621640	EPCAT4F94	+	2726579;2726616;2726628;2726636;2726667;2726671;2726679;2726738;
					2726740;2726742;2726746;2726748;2726757;2726759;2726800;2726823
chr4	1107447	1551113	EPCAT4F107	+	2714543;2714551;2714570;2714588;2714591;2714601;2714603;2714607;
					2714615;2714719;2714857;2714866;2714868
chr4	28119760	28904525	EPCAT4F142	+	2722567;2722569;2722573;2722575;2722577;2722581;2722583;2722585;
					2722603;2722605;2722607;2722609;2722611;2722613;2722615;2722631;
					2722638;2722640;2722644;2722648;2722651
chr4	72160027	72415039	EPCAT4F160	+	2730827;2730844;2730846;2730852;2730860;2730862;2730868;2730872;
					2730876;2730878;2730890;2730893
chr4	147173719	147339090	EPCAT4F173	+	2746360;2746364;2746380
chr4	154507709	154618712	EPCAT4F507	+	2748305;2748311;2748384
chr4	19561893	19839579	EPCAT4F485	+	2720476;2720480;2720483;2720493;2720499;2720504;2720510;2720514;
					2720516;2720518;2720526;2720539;2720541
chr4	79892912	80229945	EPCAT4F892	+	2733037
chr4	169909764	170190318	EPCAT4F884	+	2751264;2751272;2751274;2751287;2751289;2751294;2751298;2751300;
					2751306
chr4	99918021	100204168	EPCAT4F918	+	2737108;2737152;2737174
chr4	79935091	80213710	EPCAT4F935	+	2733074;2733111;2733113;2733115;2733119;2733121;2733123;2733128;
					2733131;2733133;2733139
chr4	101940599	102249460	EPCAT4F940	+	2737506;2737514;2737516;2737543;2737555;2737563;2737569
chr4	73941331	74118717	EPCAT4F941	+	2731087;2731089;2731091;2731103;2731137
chr4	77969191	77997061	EPCAT4F969	+	2732356;2732366
chr4	21648191	21987676	EPCAT4R648	-	2763169;2763171;2763173;2763175;2763183;2763188;2763204;2763206;
					2763208;2763210;2763214
chr4	75912409	75960014	EPCAT4R912	-	2773603;2773607
chr4	169966022	169980693	EPCAT4R966	-	2793126;2793128;2793130;2793132;2793134
chr5	155035001	155406261	EPCAT5F35	+	2837009;2837025;2837165;2837175;2837177;2837181
chr5	32125276	32230309	EPCAT5F125	+	2805471;2805478;2805509;2805511;2805513
chr5	148153554	148268987	EPCAT5F153	+	2834729;2834794;2834798
chr5	147395897	147642934	EPCAT5F420	+	2834495;2834501;2834589;2834596
chr5	79398612	79550831	EPCAT5F398	+	2817627;2817654;2817677
chr5	27472409	27496498	EPCAT5F544	+	2804639
chr5	164602271	166381417	EPCAT5F602	+	2838908;2838910;2838912;2838914;2838916;2838918;2838920;2838924;
					2838930;2838932;2838936;2838938;2838940;2838944;2838949;2838957;
					2838965;2838978;2838980;2838982;2838984;2838986;2838988;2838992;
					2838997;2839001;2839003;2839006;2839008;2839010;2839014;2839040;
					2839061;2839063;2839065;2839074;2839090;2839106;2839173
chr5	68803246	70874104	EPCAT5F927	+	2813647;2813883;2813890;2814001;2814008;2814010;2814052;4049700;
					2814204;2814210;2814241;2814249;2814260;2814263;2814265;2814267;
					2861226;2861166;2861128;2814271;2814273;2814275;2814277;2814279;
					4049717;2814285;4049719;4049784;2814298;2814300;2814306;2814310;
					4049787;2860994;2860987;2860983;4049794;2814364;2860947;2814464;
					2860941;2814476;2814482;2814491;2814124;2814135;2814514;2814520;
					2814635
chr5	58809495	59740810	EPCAT5F809	+	2810981;2811032;2811042;2811048;2811052;2811063;2811069;2811082;
					2811088;2811094;2811102;2811132
chr5	33972227	34202215	EPCAT5F987	+	2805956;2805958;2805965;2805967;2805981;2805996;2806007
chr5	71016433	71505371	EPCAT5R16	-	2861804;2861872;2861940;2861946
chr5	141313856	141318523	EPCAT5R313	-	2878980
chr5	140478804	141013714	EPCAT5R478	-	2878573;2878575;2878580;2878605;2878637;2878648;2878660;2878769
chr5	15493585	15918908	EPCAT5R493	-	2849722;2849776
chr5	59506602	59690918	EPCAT5R506	-	2858539;2858546;2858555;2858557
chr5	12554022	12724104	EPCAT5R554	-	2848944;2848955;2848965
chr5	17585271	17598668	EPCAT5R585	-	2850422;2850437;2850447;2850452;2850457;2850472;2850462;2850432;
					2850467
chr5	32591696	32853424	EPCAT5R591	-	2852444;2852477;2852489;2852502
chr5	70633732	70742568	EPCAT5R633	-	2861741;2861743;2861745;2861747;2861749;2861765;2861769
chr5	68739064	70248814	EPCAT5R884	-	2860707;2860739;2860751;2860771;2861043;2861047;2861051;2861054;
					2861058;2861060;4050034;2861064;4050036;2861066;2861074;2861076;
					2861085;2861087;2861089;2861093;2861105;2861107;2861109;2861126;
					2814150;2814147;2814144;2861390;2861394;2861443;2861483;2861500;
					2814087;2814067;2861068;2861535;2861541;4050055;4050057;2861545;
					2861547;4050061;2861549;4050063;2861551;4050065;4050067;2861555;
					4050074;4050080;2861572;4050087;2813807;2861574;4050089;2861579;
					2813784;2861610;2813778
chr5	100768840	101062199	EPCAT5R768	-	2868998;2869000;2869004;2869010;2869024
chr5	119825908	120047451	EPCAT5R825	-	2872716;2872718;2872720;2872729;2872734;2872736;2872740;2872748;
					2872756
chr6	71104388	71109120	EPCAT6F104	+	2912773
chr6	33217313	33384885	EPCAT6F217	+	2903537;2903555;2903603;2903628;2903701
chr6	26638186	27183024	EPCAT6F638	+	2899567;2899676;2899678;2899734;2899766;2899799
chr6	27782111	27906180	EPCAT6F423	+	2900055;2900066;2900109;2900135
chr6	32862108	32872834	EPCAT6F862	+	2903320
chr6	147942150	148563789	EPCAT6F942	+	2930083;2930097;2930127;2930153;2930155;2930165;2930167;2930196;
					2930203;2930209;2930211;2930222;2930231;2930237
chr6	26026638	26281226	EPCAT6R026	-	2946206;2946244;2946246;2946248;2946250;2946253;2946255;2946264;
					2946295;2946298;2946300;2946304;2946311;2946313;2946317;2946351;
					2946378;2946381
chr6	93073308	93433547	EPCAT6R585	-	2965109;2965113;2965132;2965137
chr6	7230680	7251101	EPCAT6R230	-	2940527;2940531
chr6	75278706	75633844	EPCAT6R278	-	2961126;2961155
chr6	157460559	157638929	EPCAT6R460	-	2981372;2981399;4048718;2981401;4048724;4048744;4048754;4048758
chr6	138483150	138664048	EPCAT6R483	-	2976398;2976410;2976427;2976439
chr6	31636384	31807495	EPCAT6R636	-	2949226;2949460
chr7	103085664	103154444	EPCAT7F86	+	3017245
chr7	65089724	65445246	EPCAT7F89	+	3005136;3005140;3005153;3005205;3005314;3005316
chr7	66136359	66757264	EPCAT7F136	+	3005794;3005883
chr7	24155281	24269800	EPCAT7F155	+	2993094;2993121
chr7	27169504	27552768	EPCAT7F388	+	2994092;2994106;2994234;2994236;2994238;2994241;2994245;2994247;
					2994260;2994262;2994265;2994271;2994295
chr7	34283325	34337603	EPCAT7F283	+	2996687;2996695
chr7	74292853	75134386	EPCAT7F292	+	3008569;3008655;3008662;3008729;3008733;3008756;3008762;3008796;
					3008799;3008898;3008938;3008941;3008995;3009044;3009046;3009059;
					3009067;3009078
chr7	8301875	8430270	EPCAT7F10	+	2989717;2989754;2989757;2989762
chr7	3353857	3652997	EPCAT7F353	+	2988170;2988175;2988192
chr7	26577934	26596816	EPCAT7F524	+	2993838;2993859;2993861
chr7	148700177	148702434	EPCAT7F700	+	3030421
chr7	51709221	51922024	EPCAT7F709	+	3002009;3002011;3002013;3002026
chr7	87930120	88129346	EPCAT7F931	+	3011591;3011593;3011601;3011615;3011625;3011637
chr7	96960938	97554475	EPCAT7F960	+	3013998;3014110;3014123;3014132
chr7	89168794	89840929	EPCAT7R168	-	3060518;3060527;3060529;3060537;3060555
chr7	3344089	4238239	EPCAT7R344	-	3036132;3036149;3036161;3036165;3036167;3036194;3036255;3036286;
					3036302;3036338
chr7	27368271	27382233	EPCAT7R368	-	3043096
chr7	7450422	7776730	EPCAT7R450	-	3037857;3037911;3037919;3037925;3037986
chr7	67615189	67818342	EPCAT7R615	-	3054504;3054529
chr7	79682402	79875781	EPCAT7R541	-	3058641;3058670;3058676
chr7	63894523	64021286	EPCAT7R634	-	3053190;3053192;3053206;3053210;3053223;3053250
chr7	149970393	150071108	EPCAT7R970	-	3078994;3079025
chr7	155970974	156450366	EPCAT7R944	-	3081411;3081439;3081449;3081455;3081463;3081473;3081477;3081484;
					3081501;3081508;3081511;3081543;3081545;3081551
chr8	126241129	126245738	EPCAT8F241	+	3114985
chr8	102422919	102497539	EPCAT8F422	+	3109647;3109658;3109664;3109666;3109679
chr8	136483927	136668118	EPCAT8F461	+	3117509;3117512;3117514;3117516;3117519
chr8	23492898	24063102	EPCAT8F520	+	3090076;3090096;3090112;3090118;3090122;3090129;3090137;3090144;
					3090152;3090160;3090162;3090180;3090195
chr8	2589457	2783900	EPCAT8F589	+	3083168;3083186
chr8	127601294	128404853	EPCAT8F601	+	3115269;3115275;3115283;3115295;3115325;3115329;3115340;3115342;
					3115348;3115350;3115358;3115362;3115371;3115392;3115394;3115398;
					3115404
chr8	145612199	146250188	EPCAT8F612	+	3120526;3120529;3120750;3120882;3120986;3120993;3121009;3121011
chr8	99636403	99834191	EPCAT8F636	+	3108823;3108835;3108851
chr8	101730471	101959143	EPCAT8F730	+	3109398;3109447;3109452;3109454;3109460;3109465
chr8	128815001	129041103	EPCAT8F815	+	3115652;3115678
chr8	58921884	59065789	EPCAT8F837	+	3099622;3099625;3099643;3099647;3099655;3099659
chr8	77027353	77053960	EPCAT8R27	-	3141171;3141175;3141178;3141187
chr8	42047476	42170784	EPCAT8R907	-	3133271;3133274;3133297
chr8	110151939	110248458	EPCAT8R151	-	3148765;3148781;3148790
chr8	82187635	82428433	EPCAT8R188	-	3142338;3142340;3142345;3142399
chr8	54190332	54320595	EPCAT8R190	-	3135372;3135389;3135391
chr8	87345509	87573137	EPCAT8R345	-	3143309;3143320;3143469
chr8	104395316	104569641	EPCAT8R395	-	3147796;3147815;3147819;3147825
chr8	23397727	23430043	EPCAT8R397	-	3127948;3127964;3127970
chr8	7433299	7951858	EPCAT8R433	-	3123098;3123108;3123180;3123318;3123326;3123347
chr8	75521953	75545535	EPCAT8R521	-	3140993
chr8	2522774	2530516	EPCAT8R522	-	3121723
chr8	102680741	102682210	EPCAT8R680	-	3147159;3147162
chr8	128919662	129095754	EPCAT8R919	-	3152904;3152944;3152997;3152999
chr9	77123065	77308087	EPCAT9F123	+	3175023;3175025;3175027;3175029;3175033;3175035;3175037;
					3175043;3175045;3175047;3175049;3175053;3175055;3175063;
					3175065;3175069;3175077;3175079
chr9	90142862	90317237	EPCAT9F142	+	3178030;3178034;3178036;3178041;3178045;3178060;3178063;
					3178097;3178113;3178131;3178133;3178136
chr9	75243258	75261497	EPCAT9F243	+	3174731;3174735
chr9	3261972	3697860	EPCAT9F310	+	3160336;3160342;3160348;3160356;3160362;3160368;3160387;
					3160393;3160455;3160459
chr9	139268600	139458438	EPCAT9F268	+	3194325;3194330;3194379;3194381;3194385;3194393;3194451
chr9	120410894	120419310	EPCAT9F410	+	3186956
chr9	82643848	83254344	EPCAT9F643	+	3176412;3176427;3176429;3176435;3176437;3176462
chr9	26757874	26859394	EPCAT9F757	+	3165736;3165749
chr9	135786051	135975743	EPCAT9F786	+	3192605;3192748;3192750
chr9	82857769	83081806	EPCAT9F857	+	3176471;3176492;3176494;3176525
chr9	82120719	82357575	EPCAT9R120	-	3211235;3211254;3211292;3211297;3211320;3211322;3211324
chr9	79611701	79628495	EPCAT9R611	-	3210669;3210671;3210673;3210676;3210681;3210683
chr9	88637128	88811920	EPCAT9R637	-	3212902;3212905;3212972
chr9	93867239	93970570	EPCAT9R867	-	3214347;3214430
chr9	10989880	11087605	EPCAT9R989	-	3198760;3198764
chr9	44992628	45093246	EPCAT9R992	-	3207767;3207769;3207771;3207801
chr10	33245382	33868899	EPCAT10F242	+	3241750;3241807;3241843;3241850;3241859;3241861;3241864;3241873;
					3241894;3241952
chr10	81315657	81354615	EPCAT10F315	+	3253933
chr10	42372133	42662727	EPCAT10F372	+	3243476;3243481;3243484
chr10	42392081	42533469	EPCAT10F392	+	4038353;3243523;3243526
chr10	17428945	17487454	EPCAT10F428	+	3237013
chr10	37452094	37635952	EPCAT10F452	+	3242973;3242975;3242977;3242979;3242981;3242983;3242987;3242995
chr10	20676725	20897155	EPCAT10F669	+	3237954;3237958;3237965;3237971;3237975;3237983;3237985;3237999
chr10	47090147	47139400	EPCAT10R90	-	3287428;4038260;4038262;4038275;4038283
chr10	102120828	102123356	EPCAT10R120	-	3303455
chr10	86300642	86320829	EPCAT10R300	-	3298421;3298428
chr10	42366614	42667364	EPCAT10R366	-	3285816;3285820;3285852;3285858;3285863;3285871
chr10	65382320	65478392	EPCAT10R382	-	3291869;3291882
chr10	37400282	37843212	EPCAT10R400	-	3285411;3285416;3285420;3285424;3285427;3285429;3285431;3285438;
					3285440;3285454
chr10	1482637	1769105	EPCAT10R481	-	3273859;3273870;3273879;3273881;3273913;3273917;3273925;3273927;
					3273933;3273935
chr10	27800320	27828011	EPCAT10R800	-	3282427;3282439;3282441
chr10	13945624	14132563	EPCAT10R992	-	3278650;3278652;3278664;3278673;3278686;3278688;3278693;3278695;3278703;3278712;3278730;3278734
chr10	84947284	85222202	EPCAT10R641	-	3298135;3298142;3298149;3298151;3298153;3298171
chr11	134047376	134404103	EPCAT11F47	+	3357273;3357275;3357342;3357391;3357469;3357511;3357518
chr11	12381226	12383679	EPCAT11F381	+	3320855;3320859
chr11	76511420	76807211	EPCAT11F531	+	3341043;3341110;3341209
chr11	4739767	5036916	EPCAT11F739	+	3318223;3318237;3318257
chr11	23810880	23972249	EPCAT11F635	+	3324096;3324111;3324113;3324117
chr11	94866185	94967555	EPCAT11F866	+	3345454;3345456;3345464;3345467;3345469;3345474
chr11	92930533	92991433	EPCAT11F930	+	3344663
chr11	49158977	49221116	EPCAT11R158	-	3372942;3372944;3372946;3372948;3372950;3372953;3372957;3372963;3372969
chr11	76176156	76737808	EPCAT11R666	-	3382654;3382696;3382767;3382785;3382798;3382800;3382802;3382804;3382806;3382808
chr11	58730453	58910468	EPCAT11R315	-	3374554;3374556;3374569;3374582;3374588;3374602
chr11	3913395	4160135	EPCAT11R913	-	3360035;3360069;3360075;3360079;3360084
chr11	63971012	64035502	EPCAT11R971	-	3376774;3376805;3376830
chr12	49159997	49332669	EPCAT12F159	+	3413590;3413680;3413684
chr12	5241418	5546783	EPCAT12F258	+	3402062;3402077;3402096;3402120;3402126;3402144
chr12	75380180	75594895	EPCAT12F197	+	3422739;3422741;3422743;3422745;3422754;3422756;3422760;3422764;3422766;3422768;3422775
chr12	93491648	94035341	EPCAT12F491	+	3426102;3426159;3426206;3426208;3426290;3426299
chr12	81657040	81911858	EPCAT12F801	+	3424279;3424281;3424295;3424297;3424303;3424309;3424311
chr12	102662666	103310944	EPCAT12F591	+	3428890;3428925;3428942;3428963;3428975;3429002
chr12	56704239	57082063	EPCAT12F704	+	3417549;3417617;3417689
chr12	14939796	14997622	EPCAT12F939	+	3406193;3406211
chr12	69665730	69725000	EPCAT12R665	-	3461434;3461443;3461446;3461448
chr12	74852985	74959183	EPCAT12R852	-	3462510;3462518
chr12	14889899	14981883	EPCAT12R889	-	3445635;3445637;3445658;3445664;3445697;3445719;3445721
chr12	69993495	70673407	EPCAT12R993	-	3461545;3461589;3461606;3461610;3461677;3461731
chr13	55014825	56040690	EPCAT13F999	+	3491166;3491189;3491191;3491201;3491203;3491206;3491208;3491210;3491215;3491248;3491262;3491264;3491266;3491268;3491270;3491274;3491278;3491280;3491284
chr13	24078499	24681566	EPCAT13F78	+	3481402;3481476;3481484;3481490;3481492;3481494;3481498;3481506;3481510;3481646;3481662;3481675;3481683;3481689
chr13	107142118	107211227	EPCAT13F142	+	3500351;3500355;3500357;3500371;3500373;3500385;3500387;3500390;3500396;3500407
chr13	95702233	95934388	EPCAT13F702	+	3497071;3497137;3497139;3497141
chr13	34985155	35184967	EPCAT13F985	+	3485183;3485185;3485191;3485202;3485204;3485226
chr13	44996143	45113120	EPCAT13F996	+	3487870;3487874;3487880;3487904
chr13	110025161	110356527	EPCAT13R25	-	3525192;3525202;3525209;3525211;3525218;3525220
chr13	24208318	24303635	EPCAT13R73	-	3505415;3505418;3505420;3505423;3505427;3505429;3505431;3505433;3505435;3505437;3505439;3505441;3505443;3505445;3505447
chr13	108465890	108512643	EPCAT13R465	-	3524935;3524939;3524946
chr14	23495080	23652347	EPCAT14F495	+	3528974;3529010
chr14	74525239	74528079	EPCAT14F525	+	3544024
chr14	95548064	95658041	EPCAT14F548	+	3549948;3549964;3550001
chr14	74946663	74959983	EPCAT14F946	+	3544128;3544137
chr14	60385899	60679629	EPCAT14R385	-	3567122;3567125;3567127;3567143;3567214
chr14	71773902	71778056	EPCAT14R579	-	3570762
chr14	68982368	69007613	EPCAT14R982	-	3569655;3569661
chr15	73075186	73290780	EPCAT15F790	+	3601012;3601029
chr15	93117313	93173530	EPCAT15F117	+	3609021;3609052;3609058;3609073
chr15	22268568	22434957	EPCAT15F268	+	3583357;3583359;3583398;3583400;3583402;3583404;3583420;3583441;3583443;3583445;3583460
chr15	69760395	70342528	EPCAT15F849	+	3599873;3599893;3599909;3599923;3599928;3599934;3599942;3599954;3600014
chr15	20842950	21263752	EPCAT15F850	+	3583097;3583105;3583140;3583177;3583183;3583191;3583200;3583206;3583208;3583210;3583212;3583214;3583216;3583222;3583298
chr15	21939906	21940249	EPCAT15F939	+	3583123
chr15	22268228	22589727	EPCAT15R268	-	3612962;3612966;3612985;3613091;3613110
chr15	20506118	21175460	EPCAT15R556	-	3612366;3612388;3612413;3612419;3612423;3612490;3612494;3612496;3612500;3612506;3612508;3612606;3612651;3612653;3612733;3612735;3612823;3612870;3612872;3612874
chr15	90772320	91025493	EPCAT15R772	-	3638815;3638847;3638897
chr15	81954341	82090445	EPCAT15R950	-	3635673;3635693
chr16	30238782	30582846	EPCAT16F238	+	3656090;3656104;3656113;3656117;3656217;3656298
chr16	46388273	46433800	EPCAT16F388	+	3658871;3658875;3658877;3658879;3658881
chr16	66442437	66766201	EPCAT16F442	+	3664710;3664872;3664879;3664902;3664904
chr16	25770223	25936993	EPCAT16F770	+	3653837;3653847;3653849;3653853;3653868;3653870;3653874;3653877;3653879;3653895
chr16	31899512	32260588	EPCAT16F899	+	3657412;3657416;3657491;3657519;3689156;3657550
chr16	63025289	63557684	EPCAT16R914	-	3694402;3694411;3694423;3694433;3694443;3694447;3694465;3694483;3694485;3694491;3694493
chr16	33038662	33272756	EPCAT16R38	-	3688998;3689017;3658379;3689024;3689028;3689035
chr16	77223827	77235120	EPCAT16R223	-	3700137;3700142;3700144;3700146
chr16	46388318	46407169	EPCAT16R388	-	3689815;3689821;3689823
chr16	83599038	83837115	EPCAT16R599	-	3702170;3702215
chr17	44354675	44507739	EPCAT17F354	+	3723885;3724001;3724015;3724021;3724051
chr17	79477017	79540626	EPCAT17F477	+	3737982;3737986;3738046;3738052;3738056
chr17	25623955	25625872	EPCAT17F623	+	3715154
chr17	46802526	46828830	EPCAT17F802	+	3725365;3725367;3725369
chr17	46023707	46138136	EPCAT17R23	-	3761029;3761032;3761109;3761113;3761115
chr17	41415965	41435346	EPCAT17R300	-	4040583;3758451;3758454
chr18	8280525	8800904	EPCAT18F280	+	3777774;3777781;3777783;3777981;3778139;3778141
chr18	6462119	6463005	EPCAT18F462	+	3777203
chr18	14502519	14973728	EPCAT18F570	+	3780603;3780614;3780639;3780786;3780851
chr18	64025901	64078120	EPCAT18R25	-	3811926;3811937
chr18	56339845	56708474	EPCAT18R339	-	3810206;3810211;3810213;3810215;3810217;3810222;3810224;3810226;3810228;3810230;3810232;3810235;3810237;3810312;3810347
chr18	55752447	56067385	EPCAT18R752	-	3809976;3809979;3810021;3810023;3810044;3810051;3810057;3810103;3810105
chr19	61429	305670	EPCAT19F61	+	3814828;3814830;3814878;3814894
chr19	28267033	28498801	EPCAT19F267	+	3827572
chr19	39313500	39510994	EPCAT19F313	+	3832745;3832749;3832798
chr19	50372322	50622090	EPCAT19F372	+	3839053;3839100;3839188;3839196
chr19	52453718	52533028	EPCAT19F462	+	3839981;3839985;3839987;3839989;3839991;3839995;3839999;3840003;3840021
chr19	16660672	16667132	EPCAT19F660	+	3823783
chr19	52840032	53572133	EPCAT19F840	+	3840186;3840275;3840428;3840433;3840452;3840507
chr19	20233304	20788570	EPCAT19R233	-	3856139;3856141
chr19	20328007	20585487	EPCAT19R328	-	3856166;3856171;3856174;3856180;3856258
chr19	49467940	49470116	EPCAT19R467	-	3867532
chr19	27731840	27740422	EPCAT19R731	-	3857311;3857322
chr19	35906943	35925448	EPCAT19R998	-	3859736;3859738;3859741;3859744
chr20	10620515	10654542	EPCAT20F620	+	3876434;3876438;3876450;3876454
chr20	36784426	36793811	EPCAT20F784	+	3884500
chr20	45867756	45983367	EPCAT20F867	+	3887594;3887614
chr20	56561859	56647126	EPCAT20R561	-	3911320;3911326;3911328
chr20	36572545	36756437	EPCAT20R572	-	3905063;3905065;3905113;3905120;3905132;3905143
chr20	41703648	42089660	EPCAT20R703	-	3906595;3906603;3906605;3906609;3906613;3906617;3906619;3906621;3906623;3906632;3906665
chr21	11169808	11184023	EPCAT21F169	+	3914456
chr21	44338360	44339088	EPCAT21F338	+	3922960;3922962
chr21	39722452	40028229	EPCAT21F823	+	3920900;3920918;3920922;3920926;3920928;3920932;3920934;3920940;3920945;3920947;3920949;3920951;3920953;3920955;3920957;3920959;3920961;3920963;3920965;3920967;3920970;3920972;3920992;3921000;3921003;3921005;3921011;3921015;3921017;3921021;3921024;3921026
chr21	23381303	23487208	EPCAT21R193	-	3926700;3926718;3926721
chr21	14733905	15221504	EPCAT21R733	-	3925051;3925084;3925108;3925117;3925125;3925229
chr21	39857420	40058763	EPCAT21R857	-	3931895;3931897;3931909;3931913;3931915;3931917;3931919;3931921;3931923
chr22	19023817	19338967	EPCAT22F23	+	3936806;3936815;3936836;3936867
chr22	48027462	48413727	EPCAT22F27	+	3949431;3949473;3949481;3949496
chr22	21502780	21546442	EPCAT22F502	+	3937967
chr22	36677201	36885273	EPCAT22F677	+	3944425;3944476
chr22	16098664	16471456	EPCAT22R98	-	3951188;3951353;3951397;3951419;3951421
chr22	46451620	46454030	EPCAT22R451	-	3963913
chr22	21975822	21977758	EPCAT22R975	-	3954162
chrUn_gl000228	82049	113879	EPCATUn2	+	4038020;4038024;4038030;4038036;4038050
chrX	119112382	119272284	EPCATXR112	-	4019646;4019722
chrX	124193542	124338184	EPCATXR200	-	4055907;4020782;4055909;4020788;4055915;4055927;4020798;4055929;4020800;4055931;4020804;4055935;4020806;4055937;4020810;4020813;4055941;4020815;4055943;4020817;4055945;4020819;4055947;4020821;4055949;4020823;4055951;4020828;4055956
chrX	93436764	93855247	EPCATXR234	-	4014796;4014834;4014836;4014840;4014842;4014844;4014846;4014848;4014852;4014854;4014858
chrX	40473894	41209442	EPCATXR473	-	4005623;4005711;4005734;4005768;4005784;4005834
chrX	112530440	113081504	EPCATXR735	-	4018532;4018540;4018542;4018544;4018552;4018581;4018583;4018587;4018589;4018591;4018593;4018598;4018600;4018602;4018604;4018606;4018608;4018610;4018612;4018614;4018618;4018620;4018622;4018624;4018626;4018628;4018630;4018632;4018634
chrX	54587078	55034143	EPCATXR587	-	4009720;4009792;4009847
chrX	100646450	100669095	EPCATXR646	-	4015756;4015787
chrX	66765498	66915469	EPCATXR788	-	4011160;4011162;4011173;4011177;4011179;4011181
chrY	24086491	24099460	EPCATYR958	-	4036419;4036431
chrY	25696283	25706493	EPCATYR696	-	4036842
chrY	2722016	2733190	EPCATYR722	-	4033467
