# Supplementary material for: Novel long non-coding RNAs are specific diagnostic and prognostic markers for prostate cancer
Source: Oncotarget. 2015 Feb 17;6(6):4036–50. doi: 10.18632/oncotarget.2879 (PMC4414171; doi:10.18632/oncotarget.2879)
Supplement: Supplementary file 3 [file oncotarget-06-4036-s003.xlsx]

## Sheet: Sheet1
Supplementary Table 10: Primer sequences used for validating exons / exon pairs (junction spanning). Primers were considered working (Y) if a band of the expected size was present after electrophoresis. Primers were considered not working (N) if the expected band was missing, differed from expected size or the reaction mix without reverse transcriptase also contained a band of the expected size.
name	exons	direction	sequence	length	Working primers Y/N
EPCAT1F273	A	forward	GAAACGGAGCATTTGCTTTC	20	Y
EPCAT1F273	A	reverse	GCAAGCCAACCAGACAGAAT	20	Y
EPCAT1F273	AB	forward	CACTTGCTCTCCAACTGTGG	20	Y
EPCAT1F273	AB	reverse	TTGGTCAGGGAAGAGAAGGA	20	Y
EPCAT1F273	D	forward	ATTCTGTCTGGTTGGCTTGC	20	Y
EPCAT1F273	D	reverse	CAAGTCGAGGGTCTTTGCTC	20	Y
EPCAT1F273	DE	forward	TGGACCAAACCTTCCCATTA	20	Y
EPCAT1F273	DE	reverse	ACGAACAACCTCTGGGTCAC	20	Y
EPCAT1F273	EF	forward	ACCATGAGCCGTAAGACCTG	20	N
EPCAT1F273	EF	reverse	ATGGCTCCAGGTTTTCCATA	20	N
EPCAT1F273	FG	forward	TCATGGAGGGAGAGGAACTG	20	N
EPCAT1F273	FG	reverse	GGTTTGCCCGTTCTGAGTT	19	N
EPCAT1F273	GH	forward	GATGTCTGGACTGAATTGAGCTT	23	Y
EPCAT1F273	GH	reverse	TTAACCTGCAGGCACATCAG	20	Y
EPCAT1F273	HI	forward	ACCCTGTGATCCTGTCTGCT	20	Y
EPCAT1F273	HI	reverse	GCAGCAGCCTTTTCTCACTT	20	Y
EPCAT1F273	IJ	forward	TTACAGCAGAGGCAAGACGA	20	N
EPCAT1F273	IJ	reverse	GCAGGAGTTGGTTCCTTTTTC	21	N
EPCAT1F273	JK	forward	CAGAGCTTTCACTCTAGCATCTGA	24	Y
EPCAT1F273	JK	reverse	CAGTTGTAGGCATCGGTGAA	20	Y
EPCAT2F097	AB	forward	GGATTTGGCAAGGTCATTTG	20	Y
EPCAT2F097	AB	reverse	TTCTCAATACAAAATGGCATGC	22	Y
EPCAT2F097	BC	forward	TCAATACAAAATGGCATGCTT	21	Mult. bands
EPCAT2F097	BC	reverse	ATCAGGCTGGGAAGAAGTGA	20	Mult. bands
EPCAT2F097	CD	forward	TCCGTCATTTCTTCTTGTAGATTT	24	Y
EPCAT2F097	CD	reverse	TCCTTTGCCTTTCACCATTC	20	Y
EPCAT2F097	DE	forward	CCAGCATTCCCAAAAGAAAG	20	Y
EPCAT2F097	DE	reverse	CAACGTGAATAAGAAGGGGAAG	22	Y
EPCAT2F097	EF	forward	CTGATAGCCCTCCCAAGAGA	20	Y
EPCAT2F097	EF	reverse	ATCAAATCATGCCATGTCCA	20	Y
EPCAT2F097	FG	forward	TGGACAAAATGCTGGAGTTG	20	Y
EPCAT2F097	FG	reverse	ACTGCATGGTTTCCCATCAT	20	Y
EPCAT2F097	GH	forward	ATGGGAAACCATGCAGTCAT	20	N
EPCAT2F097	GH	reverse	CATTTCTGCCTTCTCCATGAT	21	N
EPCAT2F097	HI	forward	TCATGGAGAAGGCAGAAATG	20	Mult. bands
EPCAT2F097	HI	reverse	AGTCAGTGGGCAGCTTTCAT	20	Mult. bands
EPCAT2F097	IJ	forward	CCCATCATCAGAAAGACCATC	21	Y
EPCAT2F097	IJ	reverse	TGGAACAGGAGTTTCTCCAA	20	Y
EPCAT2F097	JK	forward	TTGGAGAAACTCCTGTTCCA	20	Mult. bands
EPCAT2F097	JK	reverse	GTTGCAGTGGCTTGTTCAAA	20	Mult. bands
EPCAT2F097	KL	forward	CCCTGCCATTGATGGATTAT	20	Y
EPCAT2F097	KL	reverse	CCATTGTGATCTTTGCTGCAT	21	Y
EPCAT2F097	LM	forward	TGTCACCTCTGAGCTATGCTG	21	Mult. bands
EPCAT2F097	LM	reverse	TTTGACCTGAGCAAGGGTTC	20	Mult. bands
EPCAT2F176	AB	forward	GAACCCACCAGAAGGAAAAA	20	Y
EPCAT2F176	AB	reverse	GCTTCCAGGTACATGGTGAAA	21	Y
EPCAT2F176	BC	forward	TGGCAGTGATTTTTATTCAACC	22	Y
EPCAT2F176	BC	reverse	TTGGGGTTCAGGTCAATTCT	20	Y
EPCAT2F176	CD	forward	GAGATCCTGCCCAGAATTGA	20	Y
EPCAT2F176	CD	reverse	CTTCTTCCCCAGTCATTCCA	20	Y
EPCAT2F176	DE	forward	TCATCCAAGGAACATGAGCA	20	N
EPCAT2F176	DE	reverse	CAAGCACACTCTGGGAGACA	20	N
EPCAT2F176	EF	forward	GCGTAGTGCTCCAGGTTGAT	20	N
EPCAT2F176	EF	reverse	TGCTAACTGGTCCCAGTGCT	20	N
EPCAT2R709	A	forward	CTGTTGGGTATTGCTGCTCA	20	Y
EPCAT2R709	A	reverse	CTTCTTTCCCAGGGGGATT	19	Y
EPCAT2R709	AB	forward	TGATGAACATGTTTGGAATGC	21	Y
EPCAT2R709	AB	reverse	TGTGTGTCTTAGTTTTCTTCTCCA	24	Y
EPCAT2R709	AB	forward	GGGTGCCTTCAACTTTCTCA	20	Y
EPCAT2R709	AB	reverse	TGAGCAGCAATACCCAACAG	20	Y
EPCAT2R709	BC	forward	TGGAGAAGAAAACTAAGACACACA	24	Y
EPCAT2R709	BC	reverse	TGGAAACACATTGATCAGTTGAA	23	Y
EPCAT2R709	D	forward	TTCAACTGATCAATGTGTTTCC	22	Y
EPCAT2R709	D	reverse	TTGTTCTGACCAATGGAGCA	20	Y
EPCAT2R709	D	forward	CCCCTGGGAAAGAAGAAAGT	20	Y
EPCAT2R709	D	reverse	TGCTTCCACCTCCCAAACTA	20	Y
EPCAT3F793	AB	forward	AACTTGGGCATGAAAACAGG	20	N
EPCAT3F793	AB	reverse	CAACTGGCACAATTCCACTG	20	N
EPCAT3F793	BC	forward	CAACTGGCACAATTCCACTG	20	N
EPCAT3F793	BC	reverse	GCAAGCCAAAAAGACCTCAG	20	N
EPCAT3R522	A	forward	CTCAGTGACCCAGGCTGAAT	20	Y
EPCAT3R522	A	reverse	TTTTTGCTGGTGAATGGTCA	20	Y
EPCAT3R522	AB	forward	AACCTTCAGCAACCACCAAC	20	Y
EPCAT3R522	AB	reverse	TCTTTAAATGATTTTCCAATGCAC	24	Y
EPCAT3R522	AB	forward	TAAACATTCACCCCGAGAGG	20	Y
EPCAT3R522	AB	reverse	ATTCAGCCTGGGTCACTGAG	20	Y
EPCAT3R522	BC	forward	GTGTTAGTGCATTGGAAAATCA	22	Y
EPCAT3R522	BC	reverse	TTTCTCTCTCAGTCCAGCAATG	22	Y
EPCAT3R522	D	forward	AACCTTCAGCAACCACCAAC	20	Y
EPCAT3R522	D	reverse	AAATGATTTTCCAATGCACTAACA	24	Y
EPCAT4F485	AB	forward	GCCAAGAAATTTGGAGCTCAG	21	N
EPCAT4F485	AB	reverse	AAGTGAGCGGAGCACCAG	18	N
EPCAT4F485	BC	forward	GGTCACAATTGGCTTCAATG	20	N
EPCAT4F485	BC	reverse	AAATCTCTGGTCAATACTCAACAA	24	N
EPCAT4R966	A	forward	TGCTGACAAAGATTGCTTGG	20	Y
EPCAT4R966	A	reverse	TGCAGTGCTCCTTGAAGACA	20	Y
EPCAT4R966	AB	forward	CCAGCCCCTAGACATTTGAA	20	N
EPCAT4R966	AB	reverse	GGGTGATGCCTCTGGAATAG	20	N
EPCAT4R966	AB	forward	GCAAAATCAAAACCCCAGAA	20	Y
EPCAT4R966	AB	reverse	CCAAGCAATCTTTGTCAGCA	20	Y
EPCAT4R966	D	forward	AACCTGCAAGCCCAAGATTT	20	Y
EPCAT4R966	D	reverse	CCTTCCTGTGCCTGTCATTT	20	Y
EPCAT4R966	DE	forward	TTTCCTCCCATCAAGAGTGC	20	N
EPCAT4R966	DE	reverse	GGTGATGCCTCTGGAATAGC	20	N
EPCAT5F602	AB	forward	TAAGGGCTTCGAGGTGAAGA	20	Y
EPCAT5F602	AB	reverse	ATGGTCATTCCATTGCCTTC	20	Y
EPCAT5F602	BC	forward	GGCAATGGAATGACCATTTT	20	Y
EPCAT5F602	BC	reverse	ATGGTTCCTCTCACGACTGG	20	Y
EPCAT5R633	A	forward	AGGGAAAAGGAGCACAGGAT	20	Y
EPCAT5R633	A	reverse	TGGTTCTGTCCAAGTGCAAG	20	Y
EPCAT5R633	AB	forward	TGATCAGTGGCAGAAAGAGC	20	Y
EPCAT5R633	AB	reverse	ACGAGGTGAGAAATCCGTCA	20	Y
EPCAT5R633	D	forward	GCTGAAAGGTCGCTAAATGC	20	Y
EPCAT5R633	D	reverse	CCCCCAGTATGAACCATGAA	20	Y
EPCAT7F524	A	forward	TGGCATACCAGAATCACCAG	20	N
EPCAT7F524	A	reverse	GGGCTTCAGATGGCAGATAG	20	N
EPCAT7F524	AB	forward	TTTGCATGGTGTTTTGGTGT	20	Y
EPCAT7F524	AB	reverse	CCGATGTCTGTCATCTGGTG	20	Y
EPCAT8R190	AB	forward	GGAACAAGAAGCATCCAACC	20	Y
EPCAT8R190	AB	reverse	GAGGCTGGTGTCCCAGAGT	19	Y
EPCAT8R190	B	forward	TTTCACAGAGCCAAGCAGAA	20	Y
EPCAT8R190	B	reverse	CTGCAAAAGTCTCTTTTCACTCA	23	Y
EPCAT8R190	D	forward	CGAGTTTTGAATTTTTGAATTGC	23	Y
EPCAT8R190	D	reverse	CATTGGCTAAGGTGGCTCTC	20	Y
EPCAT8R190	DE	forward	AGAGCCACCTTAGCCAATGA	20	Y
EPCAT8R190	DE	reverse	AAGACCCCCAAATCTCATCC	20	Y
EPCAT8R190	EF	forward	GGATGAGATTTGGGGGTCTT	20	Y
EPCAT8R190	EF	reverse	GAGAGGCAAGTTGCAAGGTC	20	Y
EPCAT9F188	AB	forward	CATATTCTTCACAGTATATTTTGCTCA	27	Y
EPCAT9F188	AB	reverse	GAGCTTGCTCAATGGAATCAG	21	Y
EPCAT9F188	BC	forward	TATCCAGCCCATGAGGATTT	20	Y
EPCAT9F188	BC	reverse	ATCTGGGCGTCAAGAGATGT	20	Y
EPCAT9F188	CD	forward	GACGCCCAGATGAGTGTTTT	20	Y
EPCAT9F188	CD	reverse	TGGCATAAAGGGATCTCAGG	20	Y
EPCAT9F188	DE	forward	TGCGCAATAAAAGCAGAATG	20	N
EPCAT9F188	DE	reverse	GGCTCTTTGTTGGTGATCGT	20	N
EPCAT9F188	EF	forward	CACCAACAAAGAGCCACTCA	20	Y
EPCAT9F188	EF	reverse	GCTTGAACCTGCACAAATGA	20	Y
EPCAT9F188	FG	forward	TTCCACCTTCTTTTCTATGTTTCC	24	N
EPCAT9F188	FG	reverse	CCCTGGAGATTTTGCTCAAG	20	N
EPCAT9F188	GH	forward	CTCCCTGGCATGTAACTGAA	20	N
EPCAT9F188	GH	reverse	GGTAGAGACGAGGTTTCACCA	21	N
EPCAT9F188	HI	forward	CTAGCCTGGCCAATATGGTG	20	N
EPCAT9F188	HI	reverse	GTGGGTTGTTTCCACTGCTT	20	N
EPCAT11F635	AB	forward	TGTTCTTAGAGGACAAAGCTGAGA	24	N
EPCAT11F635	AB	reverse	CTGCTAATGCAACTGTTGGC	20	N
EPCAT11F635	BC	forward	CAAGTGCTGCTAATGCAACTG	21	N
EPCAT11F635	BC	reverse	CCTCATTGTCAAGTGATTGCC	21	N
EPCAT11F635	CD	forward	CCCCACAATCTGTAGGCAAT	20	N
EPCAT11F635	CD	reverse	CAAGGTCACTTCCACCACCT	20	N
EPCAT11F635	DE	forward	CAAGGTCACTTCCACCACCT	20	N
EPCAT11F635	DE	reverse	GGACAAGAAATATGTAAAAGCCTTG	25	N
EPCAT13F999	AB	forward	TATTGGGCTCAGACCAGGAG	20	Y
EPCAT13F999	AB	reverse	GCAGTACCTGTTTAGCCACGA	21	Y
EPCAT13F999	BC	forward	AGCATACGACCACCACCTTC	20	N
EPCAT13F999	BC	reverse	AGACGAATGAGAAGGGCCTT	20	N
EPCAT13F999	CD	forward	AGACAGTCCCAGCTGAAAGG	20	N
EPCAT13F999	CD	reverse	TGAAATTCGGACCACCAGA	19	N
EPCAT13F999	DE	forward	CCATTTTGAAATTCGGACCA	20	N
EPCAT13F999	DE	reverse	CTCTTCCATGACCCACAGCT	20	N
EPCAT13F999	EF	forward	CTGCATGATCCAAGATTCCA	20	N
EPCAT13F999	EF	reverse	CCTCAAGTGATCTTCCTGCC	20	N
EPCAT13F999	FG	forward	TGTGTTGCAAATTCCTGACC	20	N
EPCAT13F999	FG	reverse	AAAAGGCATAATTTTCTCATAAAAGG	26	N
EPCAT13F999	GH	forward	TGTCTACTTCCTGAGAAAGACTGA	24	N
EPCAT13F999	GH	reverse	GCTACAGTCAAGCAAGCAGC	20	N
EPCAT15F849	AB	forward	TGCTCCATCAAGGACATGAA	20	Y
EPCAT15F849	AB	reverse	CCTTCCAGCTTCAACACTCC	20	Y
EPCAT15F849	BC	forward	GGAGTGTTGAAGCTGGAAGG	20	Y
EPCAT15F849	BC	reverse	CATTCCTCGGCTTCTGTCAT	20	Y
EPCAT15F849	CD	forward	TGGATGCTTCATCTCTGCTG	20	Y
EPCAT15F849	CD	reverse	CTGCCTCAAAGTGGATGTCA	20	Y
EPCAT15F849	DE	forward	CATCGGCATGTGACTTGATT	20	Y
EPCAT15F849	DE	reverse	CATCTCCCACCTCTGCTCTC	20	Y
EPCAT15F849	EF	forward	TGAGATGTGAAGCGGAAGTG	20	Y
EPCAT15F849	EF	reverse	TGGCAGCAGTATGGAGAGTG	20	Y
EPCAT15F849	FG	forward	TTGATTGTGCTCTGCTCACC	20	Y
EPCAT15F849	FG	reverse	CTCAAGGCAGTGATCCAGGT	20	Y
EPCAT15F849	GH	forward	ACCTGGATCACTGCCTTGAG	20	Y
EPCAT15F849	GH	reverse	CCACACTGGACAGATCATGG	20	Y
EPCAT15F849	HI	forward	TAAAATGCACCAGGACCACA	20	N
EPCAT15F849	HI	reverse	GTCTGGAATGGAACCTGCAT	20	N
EPCAT15F849	IJ	forward	ATGCAGGTTCCATTCCAGAC	20	N
EPCAT15F849	IJ	reverse	TCTCGATCTCCTGACCTCGT	20	N
EPCAT15F849	JK	forward	ACCTCCGACAACATCCAGAC	20	N
EPCAT15F849	JK	reverse	AACCACTTGCCCAAGATCAC	20	N
EPCAT15F849	KL	forward	AAAGCAGAAAGGATGCTTGG	20	N
EPCAT15F849	KL	reverse	TTTAGGGCCATGTGTTTTCC	20	N
EPCAT15F849	LM	forward	GGAAAACACATGGCCCTAAA	20	Mult. bands
EPCAT15F849	LM	reverse	TGAGGTATGGAGGGGACTTG	20	Mult. bands
EPCAT15F849	MN	forward	AAGGCAAAAGTGGCAAAATG	20	N
EPCAT15F849	MN	reverse	AACTGGGGACCTCTCAACCT	20	N
EPCAT15F850	AB	forward	AGGCGGAGAAGGAGGATG	18	Y
EPCAT15F850	AB	reverse	TTGTGCTTTACCTGGCAACA	20	Y
EPCAT15F850	BC	forward	ATGGAAGTTGTGGCCTTCAG	20	Y
EPCAT15F850	BC	reverse	TGGAAGCATGTGGTCAATGT	20	Y
EPCAT21F823	AB	forward	CCAGCACTCCATGGAACTTT	20	Y
EPCAT21F823	AB	reverse	CTGACTTCAGGCACGGGTAT	20	Y
EPCATXR234	AB	forward	CCTCAGAATCCCTCTGTGGT	20	Y
EPCATXR234	AB	reverse	TTCTTGGGCCCTACTCAAAA	20	Y
EPCATXR234	BC	forward	TGGTGGTGTGTGCCTGTAGT	20	N
EPCATXR234	BC	reverse	TGTTTGTTGTGACGGTGTGA	20	N
EPCATXR234	D	forward	ACACTGTTCATCCCCACTCC	20	Y
EPCATXR234	D	reverse	TTTTGTTCCCGTCCTTCTTG	20	Y
EPCATXR735	AB	forward	GATGAGCTCTCGGCACTGAT	20	N
EPCATXR735	AB	reverse	AATGGCCAAAATCCGTAACA	20	N
